# Supplementary material for: Process Modeling and Convective Drying Optimization of Raspberry Pomace as a Fiber-Rich Functional Ingredient: Effect on Techno-Functional and Bioactive Properties
Source: Foods. 2024 Nov 11;13(22):3597. doi: 10.3390/foods13223597 (PMC11594013; doi:10.3390/foods13223597)
Supplement: Supplementary file 1 [file foods-13-03597-s001.zip]

Archive with 1 entries (1 files):
- foods-3280673-supplementary.pdf
